# Supplementary material for: Center of Pressure Displacement of Standing Posture during Rapid Movements Is Reorganised Due to Experimental Lower Extremity Muscle Pain
Source: PLoS One. 2015 Dec 17;10(12):e0144933. doi: 10.1371/journal.pone.0144933 (PMC4683030; doi:10.1371/journal.pone.0144933)
Supplement: S1 Table — The excel archive contains 13 sheets (one for pain scores and 12 for CoP variables) with respective data for all 9 subjects (identified as “ID” column in all sheets). For the “Pain-score” sheet, pain scores are reported for both type of saline injections (isotonic and hypertonic) in the vastus-medialis (VM) muscle and tibialis-anterior (TA) muscle. Center of pressure displacement (named “DIS” in the respective sheets) and velocity (named “VEL” in the respective sheets) are reported for both directions [medial-lateral (ML) and anterior-posterior (AP)] for the ipsilateral (IPI), contralateral (CON), and net (NET) components during shoulder flexion and bilateral heel lift tasks. (XLSX) [file pone.0144933.s001.xlsx]

## Sheet: PAIN-Scores
	VM		TA
ID	isotonic saline injection	hypertonic saline injection	isotonic saline injection	hypertonic saline injection
1	1.37224	4.90929	0.1	1.2
2	0.298009	3.81735	0	6.06775
3	0	10	0.674601	5.5
4	0.3	4.7	0.3	2.1
5	0	3	0.999313	5.02495
6	0.388342	2.06195	0.165866	7.2
7	0.329137	3.8088	0	5
8	0.313573	2.78828	0	5.2
9	0	7.3	1	5.3

## Sheet: VEL-AP-IPI
	Shoulder Flexion												Bilateral Heel Lift
	Isotonic Saline session						Hypertonic Saline session						Isotonic Saline session						Hypertonic Saline session
	Baseline		Injection		Post-Injection		Baseline		Injection		Post-Injection		Baseline		Injection		Post-Injection		Baseline		Injection		Post-Injection
ID	VM	TA	VM	TA	VM	TA	VM	TA	VM	TA	VM	TA	VM	TA	VM	TA	VM	TA	VM	TA	VM	TA	VM	TA
1	207.702	143.412	187.758	136.049	171.455	124.98	146.982	133.507	135.564	103.608	152.852	128.13	496.348	481.97	426.952	462.921	474.227	540.622	396.274	461.296	495.59	469.869	487.73	471.561
2	127.897	138.39	135.446	147.841	144.921	157.158	121.928	192.805	132.325	192.346	141.877	199.127	578.618	636.807	692.64	581.884	682.649	554.535	660.652	621.72	660.335	563.091	658.517	404.239
3	132.603	100.068	104.947	135.116	141.415	91.7885	149.553	71.9559	107.34	42.894	144.311	87.7344	582.529	565.046	522.996	570.06	534.282	656.576	481.668	509.982	407.472	422.328	626.231	609.912
4	287.469	172.961	297.081	246.45	327.742	235.742	215.053	169.978	279.769	200.638	281.363	169.599	625.132	527.023	745.479	470.999	713.953	479.59	520.273	466.925	547.645	532.998	550.853	366.734
5	197.899	133.198	151.946	135.952	129.492	100.641	117.962	104.495	90.2102	111.276	113.725	90.0754	677.91	433.254	544.085	461.281	579.532	415.596	478.403	405.592	425.832	387.615	446.602	458.151
6	108.133	153.84	111.802	157.785	153.608	189.068	91.2204	126.384	100.953	86.2673	110.303	113.515	579.465	525.502	537.99	520.68	627.162	521.801	634.33	493.705	576.122	497.267	565.843	454.793
7	94.3271	102.283	101.415	76.7604	98.9592	79.6415	85.8383	100.9	118.962	54.473	106.803	81.4311	600.146	551.772	636.893	448.09	565.682	481.248	526.338	474.302	530.313	446.993	495.724	371.979
8	134.778	188.985	173.713	178.415	212.918	225.651	157.8	195.525	163.901	183.923	207.652	240.015	801.703	614.199	864.95	659.289	648.05	670.431	717.452	724.128	703.295	579.51	735.568	788.684
9	494.203	579.522	561.909	645.945	582.939	663.616	543.31	668.678	438.595	626.995	570.799	561.984	535.501	454.487	589.085	492.704	622.174	474.075	589.684	466.807	449.935	452.092	377.443	406.496

## Sheet: VEL-AP-CON
	Shoulder Flexion												Bilateral Heel Lift
	Isotonic Saline session						Hypertonic Saline session						Isotonic Saline session						Hypertonic Saline session
	Baseline		Injection		Post-Injection		Baseline		Injection		Post-Injection		Baseline		Injection		Post-Injection		Baseline		Injection		Post-Injection
ID	VM	TA	VM	TA	VM	TA	VM	TA	VM	TA	VM	TA	VM	TA	VM	TA	VM	TA	VM	TA	VM	TA	VM	TA
1	169.406	65.9299	108.073	83.5127	132.437	75.1164	108.291	87.1798	91.626	74.5511	131.433	87.5167	474.613	498.77	453.238	423.817	451.917	550.973	412.816	480.323	490.618	460.836	474.481	511.066
2	74.3701	62.4288	46.4051	45.9744	47.1152	52.5135	63.304	57.4755	68.6802	78.1373	110.127	61.7012	584.226	529.497	543.857	639.016	634.573	537.207	667.296	638.707	645.34	610.497	633.409	617.489
3	31.9308	26.2136	25.5466	52.9642	25.8865	40.0881	52.6631	23.8077	51.0548	36.8889	36.0241	29.4369	522.05	501.026	433.577	589.384	413.327	585.858	346.542	401.861	356.677	422.177	523.142	454.863
4	231.914	209.81	151.621	146.679	172.455	140.707	120.656	115.156	93.0045	60.833	97.129	115.378	486.142	693.133	517.824	591.049	590.136	627.753	547.959	498.339	549.975	633.327	530.359	451.529
5	150.926	76.345	195.964	90.2	108.63	107.902	126.692	122.945	48.6038	139.132	99.2114	123.663	532.312	462.242	488.301	570.392	467.665	504.747	432.717	486.314	458.544	431.697	478.168	525.846
6	21.5991	31.9426	31.0882	28.7392	31.5443	33.899	25.6692	27.0127	29.5559	19.958	26.3547	22.5786	700.1	567.378	608.617	588.16	624.527	564.122	662.078	587.655	641.093	588.574	680.451	641.793
7	23.9772	24.279	28.3327	40.7338	22.374	39.5057	23.0185	41.4788	27.6933	46.9641	24.9517	37.1827	651.735	618.601	579.259	500.277	605.75	543.455	580.467	531.445	578.631	590.034	556.494	510.828
8	180.944	120.409	157.816	153.066	143.812	158.87	132.637	117.459	93.0406	144.331	119.214	136.497	848.908	549.222	689.184	547.568	583.741	556.385	615.075	574.043	720.29	580.898	649.936	590.857
9	138.249	208.115	104.554	195.464	109.832	200.293	110.47	235.84	100.806	175.458	137.999	274.779	405.065	449.45	444.802	397.087	466.643	484.043	488.725	476.629	486.761	439.692	474.87	445.262

## Sheet: VEL-AP-NET
	Shoulder Flexion												Bilateral Heel Lift
	Isotonic Saline session						Hypertonic Saline session						Isotonic Saline session						Hypertonic Saline session
	Baseline		Injection		Post-Injection		Baseline		Injection		Post-Injection		Baseline		Injection		Post-Injection		Baseline		Injection		Post-Injection
ID	VM	TA	VM	TA	VM	TA	VM	TA	VM	TA	VM	TA	VM	TA	VM	TA	VM	TA	VM	TA	VM	TA	VM	TA
1	191.72	100.321	182.814	88.2603	164.415	84.8568	120.457	84.8368	126.047	68.6372	168.683	81.8121	480.812	464.016	414.055	435.209	444.452	513.088	384.911	447.408	475.379	444.693	466.916	451.471
2	66.0156	67.3727	80.2278	62.1383	75.3592	45.4605	50.1814	68.2431	60.4828	76.8981	54.1736	60.667	553.714	609.258	513.812	636.262	676.916	535.552	698.848	612.11	627.614	554.678	686.611	490.773
3	57.0898	41.9246	54.2643	68.8768	57.8467	37.3229	72.0799	36.5094	63.5054	32.0241	44.8161	44.4329	495.857	476.935	479.618	509.152	465.003	606.88	435.886	394.475	396.111	325.26	546.438	562.126
4	182.893	82.0095	169.636	119.256	192.304	152.584	132.799	106.113	146.89	101.962	118.907	124.729	485.557	587.156	597.616	510.152	619.782	508.688	528.583	444.913	534.304	486.119	540.435	368.829
5	124.332	116.636	125.999	128.564	99.708	111.71	122.491	95.1202	55.3741	110.769	96.5084	113.689	612.537	445.698	461.053	476.422	432.901	443.048	434.879	447.662	481.136	423.641	436.916	480.874
6	46.3454	83.5853	50.7291	75.4632	56.7742	84.7409	33.1582	55.571	44.0319	44.7317	46.9794	47.2405	581.079	541.868	559.308	519.294	605.627	530.89	587.855	513.59	585.574	538.686	645.113	499.051
7	46.7443	54.7848	52.4466	44.2985	57.4397	44.9131	50.4239	62.6218	51.1937	44.0044	58.5812	59.1856	622.836	577.367	652.608	462.457	548.283	498.063	536.6	494.544	542.256	502.014	480.068	448.953
8	106.871	106.632	88.3269	96.3401	97.0019	80.928	96.094	104.105	151.906	58.6775	141.787	85.1063	748.463	543.18	682.061	622.898	503.946	518.675	621.985	613.711	677.159	565.934	593.264	558.54
9	395.705	366.971	380.962	419.643	396.344	404.556	367.322	374.836	307.517	384.951	424.195	342.531	398.83	377.078	449.718	374.472	471.383	384.491	442.383	418.771	432.113	412.258	301.257	359.667

## Sheet: INTRO
S1 Table. The excel archive contains 13 sheets (one for pain scores and 12 for CoP variables) with respective data for all 9 subjects (identified as “ID” column in all sheets). For the “Pain-score” sheet, pain scores are reported for both type of saline injections (isotonic and hypertonic) in the vastus-medialis (VM) muscle and tibialis-anterior (TA) muscle. Center of pressure displacement (named…

## Sheet: VEL-ML-IPI
	Shoulder Flexion												Bilateral Heel Lift
	Isotonic Saline session						Hypertonic Saline session						Isotonic Saline session						Hypertonic Saline session
	Baseline		Injection		Post-Injection		Baseline		Injection		Post-Injection		Baseline		Injection		Post-Injection		Baseline		Injection		Post-Injection
ID	VM	TA	VM	TA	VM	TA	VM	TA	VM	TA	VM	TA	VM	TA	VM	TA	VM	TA	VM	TA	VM	TA	VM	TA
1	32.4964	23.3106	45.5809	14.3635	40.8492	21.4236	35.0854	21.1353	32.9825	7.34753	32.1653	21.008	43.0032	15.4556	59.2195	37.1165	64.218	17.0948	60.1587	32.3082	47.7659	14.4446	58.1106	20.3904
2	58.906	59.6601	71.7639	63.6945	71.4167	58.4129	68.8603	67.8594	47.7828	34.416	81.8557	69.6523	158.816	183.094	240.757	165.926	197.401	125.193	194.578	137.691	121.737	55.9321	200.12	99.4443
3	52.9677	30.8525	48.6485	20.1392	58.1311	14.6581	71.2323	20.623	27.6772	11.422	63.6511	26.3986	257.3	176.621	245.037	169.669	214.922	195.738	227.353	192.585	153.899	129.847	264.907	220.962
4	39.2477	63.0825	36.0409	57.987	32.9482	67.7497	28.4375	56.2813	62.4783	28.7091	28.4391	50.4231	100.166	116.994	83.0061	75.5583	82.9341	86.4437	54.6726	104.001	267.003	83.8247	73.8541	101.897
5	53.6535	32.1177	42.9027	37.6547	41.403	43.3125	42.6587	52.4519	17.7192	55.8446	34.1839	31.9036	220.697	112.405	164.58	126.972	161.526	115.804	176.633	112.186	167.257	107.107	146.849	138.072
6	34.7524	41.3902	35.0264	35.0899	50.4034	56.0305	30.5833	38.3065	12.0868	8.70083	46.6506	31.8635	132.281	113.961	109.357	116.374	144.619	120.918	148.652	131.149	116.52	117.399	178.302	108.5
7	51.5241	47.1985	44.1179	41.5282	50.5384	39.8047	51.8884	57.4664	9.16821	6.17643	56.9482	41.1606	249.39	192.719	249.271	148.791	186.457	149.593	193.249	138.54	29.8296	18.3573	161.933	109.019
8	48.1501	31.3999	48.7983	22.9451	56.6298	34.4016	46.1787	15.5728	36.1333	59.4865	72.7392	19.399	307.145	116.545	300.601	132.133	259.517	154.434	229.412	90.055	247.421	212.887	270.688	118.115
9	73.2333	122.763	46.4847	126.318	59.7093	157.302	66.2353	137.564	33.7377	43.2999	75.2838	62.6496	197.866	199.437	211.027	195.478	227.722	238.311	269.395	191.711	254.265	168.981	183.786	112.25

## Sheet: VEL-ML-CON
	Shoulder Flexion												Bilateral Heel Lift
	Isotonic Saline session						Hypertonic Saline session						Isotonic Saline session						Hypertonic Saline session
	Baseline		Injection		Post-Injection		Baseline		Injection		Post-Injection		Baseline		Injection		Post-Injection		Baseline		Injection		Post-Injection
ID	VM	TA	VM	TA	VM	TA	VM	TA	VM	TA	VM	TA	VM	TA	VM	TA	VM	TA	VM	TA	VM	TA	VM	TA
1	54.7099	21.6149	38.0402	17.9533	33.222	17.2279	32.9374	10.5256	32.9825	7.34753	41.8541	15.5904	70.3418	55.7259	49.585	18.688	32.4717	42.2554	18.5958	23.4081	47.7659	14.4446	56.8465	20.5735
2	34.5463	28.1294	27.9149	24.7348	27.9369	26.0187	37.3235	27.8022	47.7828	34.416	58.447	31.734	75.4184	41.7797	76.1091	61.0864	74.1748	53.756	105.259	68.3972	121.737	55.9321	93.1703	84.1259
3	20.5432	15.6538	15.1657	15.1939	17.1908	9.11927	17.1862	7.1974	27.6772	11.422	21.2857	12.4384	262.202	155.301	181.263	155.135	185.358	180.233	149.326	113.501	153.899	129.847	232.493	133.087
4	207.429	76.1774	136.707	56.0684	172.861	52.934	118.276	41.2027	62.4783	28.7091	79.0584	45.4292	236.234	36.531	247.774	45.7855	265.63	52.7056	243.287	38.5113	267.003	83.8247	273.616	85.6552
5	41	44.4736	70.4345	46.0839	32.3759	56.0119	46.4763	65.6601	17.7192	55.8446	40.2863	53.843	138.078	109.847	146.91	173.383	144.234	119.926	166.265	149.45	167.257	107.107	202.215	162.008
6	4.02957	10.0809	11.785	11.4813	11.0555	19.2595	9.49259	10.397	12.0868	8.70083	9.71445	9.37603	106.692	149.71	110.044	103.606	101.796	109.993	118.376	139.266	116.52	117.399	132.935	158.881
7	7.9485	5.62826	7.38496	7.7474	5.29445	7.79518	12.4816	6.853	9.16821	6.17643	9.75631	9.98605	67.6131	48.3179	52.2578	20.272	23.2558	19.099	77.7497	22.2377	29.8296	18.3573	19.7607	20.455
8	67.1447	54.043	69.5807	67.6364	59.2362	70.7562	56.127	54.6641	36.1333	59.4865	47.5177	65.2956	302.168	159.544	304.349	193.895	193.233	167.582	188.264	150.007	247.421	212.887	215.93	217.095
9	64.289	29.4327	38.7009	49.0314	44.0091	47.192	48.4664	45.5074	33.7377	43.2999	60.6465	68.3724	190.455	172.525	199.321	145.277	217.613	195.584	229.176	177.158	254.265	168.981	251.716	158.496

## Sheet: VEL-ML-NET
	Shoulder Flexion												Bilateral Heel Lift
	Isotonic Saline session						Hypertonic Saline session						Isotonic Saline session						Hypertonic Saline session
	Baseline		Injection		Post-Injection		Baseline		Injection		Post-Injection		Baseline		Injection		Post-Injection		Baseline		Injection		Post-Injection
ID	VM	TA	VM	TA	VM	TA	VM	TA	VM	TA	VM	TA	VM	TA	VM	TA	VM	TA	VM	TA	VM	TA	VM	TA
1	63.1494	81.1234	65.2721	76.1141	48.091	60.6776	47.9988	80.5332	66.3136	58.3805	103.881	60.618	105.789	31.2664	24.6719	56.4928	48.1447	69.14	17.2958	34.6601	26.1878	62.6669	33.5956	56.4813
2	43.7466	114.531	75.5974	97.7242	46.8144	50.4788	34.1698	84.6884	33.6099	131.824	23.0492	84.017	44.2502	60.1786	49.7893	64.5073	57.7567	33.3059	56.8546	31.1959	41.1831	32.2744	50.6238	25.5844
3	30.0032	18.0151	19.4017	30.3802	26.9558	29.6564	26.906	20.2898	23.7855	9.20859	18.1034	25.3802	73.2178	61.007	36.8191	22.5424	33.9984	47.1072	38.0231	20.9191	23.2926	16.3563	60.8379	38.5465
4	72.8999	46.7428	59.7865	53.2392	43.3957	26.8992	52.7159	57.4297	44.9454	50.4206	45.3326	72.9425	46.9221	218.179	89.9461	113.708	117.984	84.692	51.0762	95.9271	36.0974	32.6962	92.5451	45.5782
5	61.6012	31.6561	55.3126	25.9718	71.4355	37.5932	68.9937	63.6334	42.2097	44.5229	53.7819	73.4797	58.649	21.9105	30.5381	36.9857	31.8825	38.399	20.1179	33.3069	27.4721	23.4406	32.0466	33.4627
6	72.3019	68.0722	67.9803	121.751	123.116	156.929	49.4324	95.254	67.1927	30.7055	94.2655	66.2984	33.5422	70.1686	45.8381	70.2419	37.5899	61.8855	57.9427	34.9447	39.2973	33.7334	53.4577	21.5165
7	14.7975	16.2743	32.228	21.036	16.6993	21.6925	14.2278	33.3978	9.94375	17.643	21.8373	27.5001	87.5738	72.2494	93.5152	49.5424	58.6855	50.9728	38.9712	64.7348	75.4914	86.0386	64.761	35.1112
8	40.6639	48.002	37.8328	43.955	50.9955	50.4302	36.3154	58.7766	60.7242	18.2149	52.1991	16.3548	18.0409	28.7208	27.2937	21.7651	52.5931	32.1009	32.673	43.7813	52.8866	31.9224	38.4452	28.2086
9	73.1244	86.2064	59.721	107.469	77.6562	62.63	39.317	91.778	115.269	84.8349	70.2027	58.2865	32.7626	79.8696	32.4703	41.5011	92.2452	51.8443	53.2057	87.1121	62.0249	23.6675	24.2468	46.9382

## Sheet: DIS-AP-IPI
	Shoulder Flexion												Bilateral Heel Lift
	Isotonic Saline session						Hypertonic Saline session						Isotonic Saline session						Hypertonic Saline session
	Baseline		Injection		Post-Injection		Baseline		Injection		Post-Injection		Baseline		Injection		Post-Injection		Baseline		Injection		Post-Injection
ID	VM	TA	VM	TA	VM	TA	VM	TA	VM	TA	VM	TA	VM	TA	VM	TA	VM	TA	VM	TA	VM	TA	VM	TA
1	100	100	85.3771	90.3764	101.211	93.5014	100	100	102.064	79.3585	99.3678	97.9426	100	100	91.0753	102.954	97.0777	114.355	100	100	116.184	100.661	110.299	99.4098
2	100	100	105.376	110.407	98.6554	113.526	100	100	106.068	94.799	100.352	102.577	100	100	75.5257	105.344	83.1204	105.622	100	100	92.3203	99.2588	97.2012	87.9476
3	100	100	71.7359	109.633	97.2602	87.8737	100	100	70.3961	57.058	83.0024	98.1014	100	100	102.015	101.38	104.182	96.0475	100	100	101.224	90.1826	97.8471	101.399
4	100	100	114.236	149.954	125.234	150.796	100	100	125.382	97.2753	119.642	110.319	100	100	92.0402	94.9434	123.896	107.759	100	100	94.9287	111.46	97.5302	81.5923
5	100	100	85.0718	101.145	70.7814	81.142	100	100	73.4605	108.486	74.5376	91.3673	100	100	94.6333	95.2272	95.4064	96.4084	100	100	95.9137	99.034	97.9076	94.4581
6	100	100	102.249	104.526	127.309	106.23	100	100	91.3476	72.1333	105.901	101.356	100	100	107.05	101.933	108.713	100.566	100	100	96.4033	99.6533	94.7743	94.4626
7	100	100	104.917	87.3238	95.2619	89.69	100	100	131.288	58.7199	132.088	92.5727	100	100	102.281	100.154	109.01	101.338	100	100	97.3301	88.4611	105.647	85.71
8	100	100	113.889	105.317	128.77	104.589	100	100	91.6428	104.072	97.9578	119.875	100	100	97.9017	107.932	78.83	102.205	100	100	87.5558	96.3867	102.192	104.51
9	100	100	104.3	106.575	104.172	110.427	100	100	81.2878	93.1545	105.668	95.5824	100	100	97.4182	98.9289	103.754	72.3519	100	100	80.9612	106.414	73.2751	102.949

## Sheet: DIS-AP-CON
	Shoulder Flexion												Bilateral Heel Lift
	Isotonic Saline session						Hypertonic Saline session						Isotonic Saline session						Hypertonic Saline session
	Baseline		Injection		Post-Injection		Baseline		Injection		Post-Injection		Baseline		Injection		Post-Injection		Baseline		Injection		Post-Injection
ID	VM	TA	VM	TA	VM	TA	VM	TA	VM	TA	VM	TA	VM	TA	VM	TA	VM	TA	VM	TA	VM	TA	VM	TA
1	100	100	64.2699	195	103.319	149.17	100	100	79.2674	95.3101	138.602	95.5023	100	100	95.017	99.7283	97.6652	110.312	100	100	117.395	97.4393	111.65	99.5928
2	100	100	71.6591	74.9587	83.2526	81.656	100	100	108.138	110.353	161.77	116.857	100	100	89.7444	101.599	83.2662	108.487	100	100	104.337	104.803	97.0354	99.9468
3	100	100	65.3938	184	56.0328	125.419	100	100	94.5871	130.059	57.1504	65.9191	100	100	106.78	100.807	104.777	96.3934	100	100	103.465	94.9865	95.8022	102.323
4	100	100	83.139	79.3238	75.1312	80.9579	100	100	103.501	46.1109	98.2226	69.9581	100	100	103.899	89.3461	122.15	98.903	100	100	95.3396	117.999	96.1436	87.8475
5	100	100	154.96	185.184	83.0708	176.356	100	100	33.8772	88.1482	74.104	107.662	100	100	101.472	92.2974	103.612	98.4614	100	100	97.6426	101.295	97.1531	97.0554
6	100	100	126.796	66.6324	98.2367	60.7792	100	100	116.825	62.9973	107.417	95.7137	100	100	105.274	103.168	110.99	103.272	100	100	99.4803	106.605	96.1761	98.7082
7	100	100	186.149	165.993	122.276	165.751	100	100	107.994	158.524	77.6833	151.228	100	100	102.38	102.476	104.778	102.469	100	100	102.297	98.5663	101.547	98.9994
8	100	100	83.47	134.058	73.7118	136.553	100	100	92.7175	142.149	104.986	118.627	100	100	94.2682	109.56	93.2831	102.833	100	100	96.8746	100.772	102.245	98.1205
9	100	100	72.7473	89.9912	77.4689	95.2616	100	100	134.619	65.3699	173.182	111.978	100	100	102.528	109.288	107.254	96.5843	100	100	94.1641	110.377	79.2362	98.9099

[truncated: 4 more sheets: DIS-AP-NET, DIS-ML-IPI, DIS-ML-CON, DIS-ML-NET]
